# Supplementary material for: Validity of multiple human pose estimation tools for measuring knee impact angles in video-captured falls of older adults
Source: PLoS One. 2026 Jul 9;21(7):e0335108. doi: 10.1371/journal.pone.0335108 (PMC13349095; doi:10.1371/journal.pone.0335108)
Supplement: S1 File — (ZIP) [file pone.0335108.s001.zip]

Archive with 2 entries (2 files):
- knee angle analysis_lme FINAL_V2.R
- Knee angle master data_v2.xlsx
