# Supplementary material for: Validity of multiple human pose estimation tools for measuring knee impact angles in video-captured falls of older adults
Source: PLoS One. 2026 Jul 9;21(7):e0335108. doi: 10.1371/journal.pone.0335108 (PMC13349095; doi:10.1371/journal.pone.0335108)
Supplement: S1 File — (ZIP) [file pone.0335108.s001.zip › knee angle analysis_lme FINAL_V2.R]

# =============================================================================
# Title: Knee Impact Angle Validation — Linear Mixed Effects Models
# Authors: R. Michaels, Y. Moon
# Date: June 2026
# R version: 4.5.1
#
# Required packages: tidyr, dplyr, lme4, lmerTest, emmeans, effectsize,
#                    performance, ggplot2, readxl
#
# Required data file (provided as supplementary material):
#   - "Knee angle master data.xlsx"
#
# This script constructs linear mixed effects models to determine whether:
# 1. Knee flexion angle at ground impact differs by fall strategy and leg side
# 2. Validation error metrics (MAE and Bias) differ by pose estimation tool
#    and viewing plane
#
# For each model, a likelihood ratio test (LRT) comparing the participant-only
# random intercept (1 | ID) to the nested structure (1 | ID/Filename) confirmed
# that trial-level nesting significantly improved model fit (all p < 0.05).
# Accordingly, all final models use (1 | ID/Filename) as the random effects
# structure.
# =============================================================================

## Packages -- remove comment to install
# install.packages('tidyr')
# install.packages('dplyr')
# install.packages('lme4')
# install.packages('lmerTest')
# install.packages('emmeans')
# install.packages('effectsize')
# install.packages('performance')
# install.packages('ggplot2')
# install.packages('readxl')

## load packages
library(tidyr)
library(dplyr)
library(lme4)
library(lmerTest)
library(emmeans)
library(effectsize)
library(performance)
library(ggplot2)
library(readxl)

## Set working directory to the folder containing this script and the data file
## In RStudio: Session > Set Working Directory > To Source File Location

## UPDATE file path as needed before running
filepath <- "Knee angle master data.xlsx"

## load master data file
data0 <- read_excel(filepath)

## rename columns for convenience
data0 <- data0 %>%
  rename(
    ID          = `Subject_Code`,
    Filename    = `Trial_Number`,
    FallStrategy = `Fall Strategy (1= KB, 2=SL, 3=TnR)`,
    FallSide    = `Fall Side`,
    LegSide     = `Leg Side (1=impact, 2 = opp)`,
    KneeView    = `Viewing Plane (1 = sag, 2 = front)`,
    VICON       = VICON_Knee_Angle_deg,
    OP          = OpenPose_Knee_Angle_deg,
    VP          = VideoPose3D_Knee_Angle_deg,
    WHAM        = WHAM_Knee_Angle_deg,
    OMAE        = OpenPose_MAE_deg,
    VMAE        = VideoPose3D_MAE_deg,
    WMAE        = WHAM_MAE_deg,
    OBIAS       = OpenPose_Bias_deg,
    VBIAS       = VideoPose3D_Bias_deg,
    WBIAS       = WHAM_Bias_deg
  ) %>%
  mutate(
    ID           = factor(ID),
    Filename     = factor(Filename),
    FallStrategy = factor(FallStrategy),
    LegSide      = factor(LegSide, levels = c(1, 2), labels = c("Impact", "Opposite")),
    KneeView     = as.numeric(KneeView)
  )

cat("Number of participants:", length(unique(data0$ID)), "\n")
cat("Total observations:", nrow(data0), "\n")


# =============================================================================
# SECTION 1: VICON KNEE ANGLE MODEL
# Outcome: knee flexion angle at impact (degrees)
# Fixed effects: FallStrategy * LegSide
# Random effects: Subject_Code / trial (nested)
# =============================================================================

## we need to change to long-format for the within-subject factor "LegSide"
## note: master data is already in long format (one row per trial x leg side)

data_vicon <- data0 %>%
  select(ID, Filename, FallStrategy, LegSide, VICON) %>%
  rename(KneeAngle = VICON) %>%
  mutate(LegSide = factor(LegSide, levels = c("Impact", "Opposite"))) # impact as reference

## LRT: compare participant-only vs. nested trial random effect
model_vicon_base   <- lmer(KneeAngle ~ FallStrategy * LegSide + (1 | ID), data = data_vicon)
model_vicon_nested <- lmer(KneeAngle ~ FallStrategy * LegSide + (1 | ID/Filename), data = data_vicon)

# significant LRT result warrants use of the nested model (each participant contributes multiple trials,
# each trial contributes multiple observations)
anova(model_vicon_base, model_vicon_nested)

## assess normality of residuals
resid_vicon <- resid(model_vicon_nested)

# QQ plot using ggplot
ggplot(data.frame(resid = resid_vicon), aes(sample = resid)) +
  stat_qq() +
  stat_qq_line() +
  ggtitle("QQ Plot of Residuals (VICON Nested Model)")

# main effect and interaction effect results
summary(model_vicon_nested)
anova(model_vicon_nested)

# compute adjusted ICC
icc(model_vicon_nested)

# Estimated marginal means for post hoc comparisons for interaction model

# differences between leg sides within each strategy
emm_vicon <- emmeans(model_vicon_nested, ~ LegSide | FallStrategy)
pairs(emm_vicon, adjust = "sidak")

# Effect size
effectsize(model_vicon_nested)


# =============================================================================
# SECTION 2: WHAM KNEE ANGLE MODEL
# Outcome: knee flexion angle at impact (degrees)
# Fixed effects: FallStrategy * LegSide
# Random effects: Subject_Code / trial (nested)
# =============================================================================

data_wham <- data0 %>%
  select(ID, Filename, FallStrategy, LegSide, WHAM) %>%
  rename(KneeAngle = WHAM) %>%
  mutate(LegSide = factor(LegSide, levels = c("Impact", "Opposite"))) # impact as reference

## LRT: compare participant-only vs. nested trial random effect
model_wham_base   <- lmer(KneeAngle ~ FallStrategy * LegSide + (1 | ID), data = data_wham)
model_wham_nested <- lmer(KneeAngle ~ FallStrategy * LegSide + (1 | ID/Filename), data = data_wham)

# significant LRT result warrants use of the nested model (each participant contributes multiple trials,
# each trial contributes multiple observations)
anova(model_wham_base, model_wham_nested)

## assess normality of residuals
resid_wham <- resid(model_wham_nested)

# QQ plot using ggplot
ggplot(data.frame(resid = resid_wham), aes(sample = resid)) +
  stat_qq() +
  stat_qq_line() +
  ggtitle("QQ Plot of Residuals (WHAM Nested Model)")

# main effect and interaction effect results
summary(model_wham_nested)
anova(model_wham_nested)

# compute adjusted ICC
icc(model_wham_nested)

# Estimated marginal means for post hoc comparisons for interaction model

# differences between leg sides within each strategy
emm_wham <- emmeans(model_wham_nested, ~ LegSide | FallStrategy)
pairs(emm_wham, adjust = "sidak")

# Effect size
effectsize(model_wham_nested)


# =============================================================================
# SECTION 3: VALIDATION METRICS MODEL -- MAE
# Outcome: mean absolute error (degrees)
# Fixed effects: Variable (pose tool) * KneeView (viewing plane)
# Random effects: Subject_Code / trial (nested)
# =============================================================================

## we need to change the long-format of the longitudinal data

data_mae_long <- data0 %>%
  select(ID, Filename, KneeView, OMAE, VMAE, WMAE) %>%
  pivot_longer(
    cols = c(OMAE, VMAE, WMAE),
    names_to = "Variable",
    values_to = "Value"
  ) %>%
  mutate(
    Variable = factor(Variable)
  )

# set WHAM as reference tool for effect size comparisons
data_mae_long$Variable <- relevel(data_mae_long$Variable, ref = "WMAE")

## LRT: compare participant-only vs. nested trial random effect
model_mae_base   <- lmer(Value ~ Variable * KneeView + (1 | ID), data = data_mae_long)
model_mae_nested <- lmer(Value ~ Variable * KneeView + (1 | ID/Filename), data = data_mae_long)

# significant LRT result warrants use of the nested model (each participant contributes multiple trials,
# each trial contributes multiple observations)
anova(model_mae_base, model_mae_nested)

## assess normality of residuals
resid_mae <- resid(model_mae_nested)

# QQ plot using ggplot
ggplot(data.frame(resid = resid_mae), aes(sample = resid)) +
  stat_qq() +
  stat_qq_line() +
  ggtitle("QQ Plot of Residuals (MAE Nested Model)")

# F-test values
anova(model_mae_nested)

# ICC
icc(model_mae_nested)

# differences between pose tools within each viewing plane
emm_mae <- emmeans(model_mae_nested, ~ Variable | KneeView)
pairs(emm_mae, adjust = "sidak")

# Effect size
effectsize(model_mae_nested)


# =============================================================================
# SECTION 4: VALIDATION METRICS MODEL -- BIAS
# Outcome: bias (degrees)
# Fixed effects: Variable (pose tool) * KneeView (viewing plane)
# Random effects: Subject_Code / trial (nested)
# =============================================================================

## we need to change the long-format of the longitudinal data

data_bias_long <- data0 %>%
  select(ID, Filename, KneeView, OBIAS, VBIAS, WBIAS) %>%
  pivot_longer(
    cols = c(OBIAS, VBIAS, WBIAS),
    names_to = "Variable",
    values_to = "Value"
  ) %>%
  mutate(
    Variable = factor(Variable)
  )

# set WHAM as reference tool for effect size comparisons
data_bias_long$Variable <- relevel(data_bias_long$Variable, ref = "WBIAS")

## LRT: compare participant-only vs. nested trial random effect
model_bias_base   <- lmer(Value ~ Variable * KneeView + (1 | ID), data = data_bias_long)
model_bias_nested <- lmer(Value ~ Variable * KneeView + (1 | ID/Filename), data = data_bias_long)

# significant LRT result warrants use of the nested model (each participant contributes multiple trials,
# each trial contributes multiple observations)
anova(model_bias_base, model_bias_nested)

## assess normality of residuals
resid_bias <- resid(model_bias_nested)

# QQ plot using ggplot
ggplot(data.frame(resid = resid_bias), aes(sample = resid)) +
  stat_qq() +
  stat_qq_line() +
  ggtitle("QQ Plot of Residuals (Bias Nested Model)")

# F-test values
anova(model_bias_nested)

# ICC
icc(model_bias_nested)

# differences between pose tools within each viewing plane
emm_bias <- emmeans(model_bias_nested, ~ Variable | KneeView)
pairs(emm_bias, adjust = "sidak")

# Effect size
effectsize(model_bias_nested)
