# Supplementary material for: Validity of multiple human pose estimation tools for measuring knee impact angles in video-captured falls of older adults
Source: PLoS One. 2026 Jul 9;21(7):e0335108. doi: 10.1371/journal.pone.0335108 (PMC13349095; doi:10.1371/journal.pone.0335108)
Supplement: S1 File — (ZIP) [file pone.0335108.s001.zip › Knee angle master data_v2.xlsx]

## Sheet: Sheet1
Subject_Code	Trial_Number	Fall Strategy (1= KB, 2=SL, 3=TnR)	Fall Side	Leg Side (1=impact, 2 = opp)	Viewing Plane (1 = sag, 2 = front)	VICON_Knee_Angle_deg	OpenPose_Knee_Angle_deg	VideoPose3D_Knee_Angle_deg	WHAM_Knee_Angle_deg	OpenPose_MAE_deg	OpenPose_MAPE_pct	OpenPose_Bias_deg	VideoPose3D_MAE_deg	VideoPose3D_MAPE_pct	VideoPose3D_Bias_deg	WHAM_MAE_deg	WHAM_MAPE_pct	WHAM_Bias_deg	OpenPose_PercentBias_pct	VideoPose3D_PercentBias_pct	WHAM_PercentBias_pct
3	T1	2	L	1	2	83.198	63.959	49.833	93.928	19.239	23.124	-19.239	33.366	40.104	-33.366	10.73	12.897	10.73	-23.124	-40.104	12.897
3	T1	2	L	2	2	101.57	50.63	57.366	87.759	50.94	50.153	-50.94	44.204	43.521	-44.204	13.811	13.598	-13.811	-50.153	-43.521	-13.598
3	T2	2	L	1	2	84.305	50.911	52	86.026	33.394	39.611	-33.394	32.305	38.319	-32.305	1.721	2.041	1.721	-39.611	-38.319	2.041
3	T2	2	L	2	2	102.801	33.854	45.418	73.803	68.947	67.069	-68.947	57.383	55.82	-57.383	28.998	28.208	-28.998	-67.068	-55.819	-28.208
4	T1	2	L	1	1	74.782	47.116	22.723	104.96	27.665	36.995	-27.665	52.059	69.614	-52.059	30.178	40.356	30.178	-36.994	-69.614	40.355
4	T1	2	L	2	2	63.227	22.554	12.117	65.61	40.673	64.329	-40.673	51.11	80.835	-51.11	2.383	3.77	2.383	-64.329	-80.836	3.769
6	T1	3	R	1	1	84.894	54.921	54.245	98.227	29.973	35.306	-29.973	30.649	36.103	-30.649	13.333	15.705	13.333	-35.306	-36.103	15.705
6	T1	3	R	2	1	88.412	83.314	83.886	85.101	5.098	5.766	-5.098	4.526	5.12	-4.526	3.311	3.744	-3.311	-5.766	-5.119	-3.745
6	T2	3	R	1	1	77.794	49.965	43.862	96.452	27.829	35.773	-27.829	33.933	43.618	-33.933	18.658	23.983	18.658	-35.773	-43.619	23.984
6	T2	3	R	2	1	86.161	79.938	74.017	81.652	6.223	7.222	-6.223	12.144	14.095	-12.144	4.509	5.233	-4.509	-7.223	-14.095	-5.233
6	T3	3	L	1	2	90.721	17.88	44.402	104.941	72.841	80.291	-72.841	46.318	51.056	-46.318	14.22	15.675	14.22	-80.291	-51.055	15.674
6	T3	3	L	2	1	85.625	84.493	81.249	85.849	1.133	1.323	-1.133	4.376	5.111	-4.376	0.223	0.261	0.223	-1.323	-5.111	0.26
6	T4	3	L	1	1	82.775	62.547	49.367	91.103	20.228	24.437	-20.228	33.409	40.361	-33.409	8.328	10.061	8.328	-24.437	-40.361	10.061
6	T4	3	L	2	1	74.414	77.925	64.42	81.369	3.511	4.718	3.511	9.994	13.43	-9.994	6.956	9.347	6.956	4.718	-13.43	9.348
6	T5	2	R	1	2	83.207	7.431	67.438	110.673	75.776	91.069	-75.776	15.769	18.952	-15.769	27.466	33.009	27.466	-91.069	-18.952	33.009
6	T5	2	R	2	1	87.674	93.87	74.047	93.275	6.196	7.067	6.196	13.627	15.542	-13.627	5.602	6.389	5.602	7.067	-15.543	6.39
6	T6	2	R	1	2	93.284	22.917	47.464	114.388	70.368	75.434	-70.368	45.821	49.119	-45.821	21.104	22.623	21.104	-75.434	-49.12	22.623
6	T6	2	R	2	2	104.236	61.574	52.047	98.908	42.661	40.928	-42.661	52.188	50.068	-52.188	5.328	5.111	-5.328	-40.927	-50.067	-5.111
6	T7	2	R	1	2	95.674	20.796	13.975	108.032	74.878	78.264	-74.878	81.699	85.393	-81.699	12.358	12.917	12.358	-78.264	-85.393	12.917
6	T7	2	R	2	1	99.651	83.425	62.845	94.548	16.227	16.283	-16.227	36.806	36.935	-36.806	5.103	5.121	-5.103	-16.284	-36.935	-5.121
6	T8	3	L	1	1	83.817	66.213	53.404	109.609	17.604	21.003	-17.604	30.413	36.285	-30.413	25.792	30.772	25.792	-21.003	-36.285	30.772
6	T8	3	L	2	1	77.028	89.135	76.289	87.375	12.107	15.718	12.107	0.739	0.96	-0.739	10.347	13.433	10.347	15.718	-0.959	13.433
6	T9	3	L	1	1	72.158	64.658	53.129	95.953	7.5	10.394	-7.5	19.029	26.371	-19.029	23.795	32.976	23.795	-10.394	-26.371	32.976
6	T9	3	L	2	1	68.128	84.837	71.028	82.461	16.709	24.526	16.709	2.9	4.257	2.9	14.333	21.039	14.333	24.526	4.257	21.038
7	T1	2	L	1	1	89.332	83.047	37.532	109.368	6.286	7.037	-6.286	51.801	57.987	-51.801	20.035	22.428	20.035	-7.037	-57.987	22.428
7	T1	2	L	2	2	36.264	22.591	40.349	36.256	13.673	37.704	-13.673	4.085	11.264	4.085	0.008	0.022	-0.008	-37.704	11.265	-0.022
7	T2	2	R	1	1	78.322	80.655	32.122	91.01	2.334	2.979	2.334	46.2	58.987	-46.2	12.688	16.2	12.688	2.98	-58.987	16.2
7	T2	2	R	2	2	69.042	11.038	17.001	74.226	58.003	84.012	-58.003	52.04	75.375	-52.04	5.184	7.509	5.184	-84.011	-75.374	7.508
7	T3	2	R	1	1	72.562	78.512	23.999	86.675	5.95	8.2	5.95	48.562	66.926	-48.562	14.113	19.449	14.113	8.2	-66.925	19.45
7	T3	2	R	2	2	47.088	8.821	42.883	64.811	38.268	81.268	-38.268	4.206	8.932	-4.206	17.723	37.637	17.723	-81.269	-8.932	37.638
7	T4	3	L	1	1	98.022	74.909	33.236	129.313	23.114	23.58	-23.114	64.787	66.094	-64.787	31.29	31.922	31.29	-23.58	-66.094	31.921
7	T4	3	L	2	1	108.453	76.278	44.659	111.539	32.175	29.667	-32.175	63.794	58.822	-63.794	3.086	2.846	3.086	-29.667	-58.822	2.845
7	T5	3	L	1	1	104.102	89.643	30.251	132.03	14.459	13.889	-14.459	73.85	70.941	-73.85	27.929	26.828	27.929	-13.889	-70.94	26.828
7	T5	3	L	2	1	115.377	85.486	57.054	127.212	29.89	25.907	-29.89	58.323	50.55	-58.323	11.835	10.258	11.835	-25.906	-50.55	10.258
7	T6	3	R	1	1	115.913	78.898	46.59	134.098	37.015	31.934	-37.015	69.323	59.806	-69.323	18.185	15.689	18.185	-31.933	-59.806	15.688
7	T6	3	R	2	1	93.244	101.577	62.022	128.391	8.333	8.937	8.333	31.221	33.483	-31.221	35.147	37.694	35.147	8.937	-33.483	37.694
7	T7	3	R	1	1	113.379	87.416	60.744	132.094	25.963	22.9	-25.963	52.636	46.424	-52.636	18.715	16.507	18.715	-22.899	-46.425	16.507
7	T7	3	R	2	1	106.286	91.261	55.11	131.118	15.025	14.136	-15.025	51.176	48.149	-51.176	24.832	23.363	24.832	-14.136	-48.149	23.363
7	T8	3	R	1	1	118.519	82.502	52.186	127.62	36.017	30.389	-36.017	66.333	55.969	-66.333	9.101	7.679	9.101	-30.389	-55.968	7.679
7	T8	3	R	2	1	105.19	95.243	56.745	130.265	9.947	9.456	-9.947	48.445	46.055	-48.445	25.075	23.838	25.075	-9.456	-46.055	23.838
7	T9	3	R	1	1	111.64	80.571	46.496	128.365	31.069	27.83	-31.069	65.144	58.352	-65.144	16.725	14.981	16.725	-27.83	-58.352	14.981
7	T9	3	R	2	2	105.517	75.788	41.502	127.85	29.73	28.175	-29.73	64.015	60.668	-64.015	22.333	21.165	22.333	-28.176	-60.668	21.165
7	T10	3	R	1	1	104.232	74.35	20.075	113.82	29.882	28.669	-29.882	84.157	80.74	-84.157	9.588	9.199	9.588	-28.669	-80.74	9.199
7	T10	3	R	2	1	97.706	76.715	46.285	116.968	20.991	21.484	-20.991	51.421	52.628	-51.421	19.262	19.714	19.262	-21.484	-52.628	19.714
7	T11	3	R	1	1	100.881	91.112	59.384	134.49	9.769	9.683	-9.769	41.498	41.135	-41.498	33.609	33.316	33.609	-9.684	-41.136	33.315
7	T11	3	R	2	1	112.952	100.599	57.751	130.888	12.354	10.937	-12.354	55.201	48.871	-55.201	17.936	15.879	17.936	-10.937	-48.871	15.879
7	T12	3	L	1	1	97.87	86.972	68.345	139.462	10.899	11.136	-10.899	29.525	30.167	-29.525	41.592	42.497	41.592	-11.136	-30.168	42.497
7	T12	3	L	2	1	94.167	97.68	80.942	118.89	3.513	3.731	3.513	13.225	14.044	-13.225	24.723	26.254	24.723	3.731	-14.044	26.254
7	T13	3	L	1	1	94.62	90.826	42.554	129.33	3.794	4.01	-3.794	52.066	55.026	-52.066	34.71	36.683	34.71	-4.01	-55.026	36.684
7	T13	3	L	2	1	95.35	84.504	56.369	120.842	10.846	11.375	-10.846	38.981	40.882	-38.981	25.492	26.735	25.492	-11.375	-40.882	26.735
8	T1	1	L	1	1	117.733	102.378	80.127	107.361	15.355	13.042	-15.355	37.606	31.942	-37.606	10.373	8.81	-10.373	-13.042	-31.942	-8.811
8	T1	1	L	2	2	108.144	26.402	53.619	85.088	81.742	75.586	-81.742	54.524	50.418	-54.524	23.056	21.32	-23.056	-75.586	-50.418	-21.32
8	T2	1	L	1	1	118.45	104.867	75.648	112.606	13.583	11.467	-13.583	42.802	36.135	-42.802	5.843	4.933	-5.843	-11.467	-36.135	-4.933
8	T2	1	L	2	2	107.166	10.021	52.403	91.538	97.145	90.649	-97.145	54.763	51.101	-54.763	15.628	14.583	-15.628	-90.649	-51.101	-14.583
8	T3	1	L	1	1	119.429	116.061	62.588	110.129	3.369	2.821	-3.369	56.841	47.594	-56.841	9.3	7.787	-9.3	-2.821	-47.594	-7.787
8	T3	1	L	2	2	107.138	28.429	46.661	89.656	78.709	73.465	-78.709	60.477	56.448	-60.477	17.482	16.317	-17.482	-73.465	-56.448	-16.317
8	T4	1	R	1	1	115.766	116.666	79.557	118.233	0.9	0.778	0.9	36.209	31.277	-36.209	2.467	2.131	2.467	0.777	-31.278	2.131
8	T4	1	R	2	2	101.712	23.623	41.67	102.54	78.089	76.775	-78.089	60.042	59.031	-60.042	0.828	0.814	0.828	-76.775	-59.031	0.814
8	T5	1	R	1	1	123.949	104.992	78.967	109.621	18.958	15.295	-18.958	44.983	36.291	-44.983	14.329	11.56	-14.329	-15.295	-36.292	-11.56
8	T5	1	R	2	2	96.077	20.992	47.016	77.025	75.085	78.15	-75.085	49.061	51.064	-49.061	19.052	19.83	-19.052	-78.151	-51.064	-19.83
8	T6	1	L	1	1	89.176	106.826	80.146	123.085	17.65	19.792	17.65	9.03	10.126	-9.03	33.909	38.025	33.909	19.792	-10.126	38.025
8	T6	1	L	2	2	134.038	5.33	74.412	122.04	128.708	96.023	-128.708	59.626	44.484	-59.626	11.999	8.952	-11.999	-96.024	-44.484	-8.952
8	T7	1	R	1	1	113.605	102.509	83.002	110.372	11.096	9.767	-11.096	30.603	26.938	-30.603	3.233	2.846	-3.233	-9.767	-26.938	-2.846
8	T7	1	R	2	2	70.439	13.305	68.442	86.412	57.134	81.111	-57.134	1.998	2.836	-1.998	15.973	22.677	15.973	-81.111	-2.836	22.676
8	T8	1	R	1	1	99.057	122.569	48.545	117.785	23.512	23.735	23.512	50.513	50.993	-50.513	18.728	18.906	18.728	23.736	-50.994	18.906
8	T8	1	R	2	2	92.718	29.212	29.01	91.342	63.506	68.493	-63.506	63.708	68.711	-63.708	1.376	1.484	-1.376	-68.494	-68.712	-1.484
8	T9	1	R	1	1	103.994	133.428	66.165	118.182	29.434	28.304	29.434	37.829	36.376	-37.829	14.188	13.643	14.188	28.304	-36.376	13.643
8	T9	1	R	2	1	83.63	52.578	23.903	98.583	31.053	37.131	-31.053	59.728	71.419	-59.728	14.953	17.879	14.953	-37.131	-71.419	17.88
8	T10	1	R	1	1	120.485	145.253	91.605	120.961	24.767	20.556	24.767	28.88	23.97	-28.88	0.476	0.395	0.476	20.556	-23.97	0.395
8	T10	1	R	2	1	83.385	60.673	49.624	102.323	22.712	27.238	-22.712	33.762	40.489	-33.762	18.937	22.711	18.937	-27.238	-40.489	22.71
8	T11	1	L	1	1	114.232	103.554	68.445	119.118	10.678	9.348	-10.678	45.787	40.082	-45.787	4.886	4.277	4.886	-9.348	-40.082	4.277
8	T11	1	L	2	2	99.619	45.877	60.409	101.921	53.741	53.947	-53.741	39.209	39.359	-39.209	2.303	2.312	2.303	-53.947	-39.359	2.312
8	T12	1	L	1	1	109.881	103.02	65.652	118.337	6.862	6.245	-6.862	44.229	40.251	-44.229	8.456	7.695	8.456	-6.245	-40.252	7.696
8	T12	1	L	2	2	97.785	31.928	62.491	102.332	65.857	67.349	-65.857	35.294	36.093	-35.294	4.547	4.65	4.547	-67.349	-36.093	4.65
10	T1	1	R	1	1	68.607	49.473	59.401	93.697	19.135	27.89	-19.135	9.207	13.419	-9.207	25.09	36.57	25.09	-27.891	-13.42	36.571
10	T1	1	R	2	2	66.161	28.035	47.897	58.274	38.127	57.627	-38.127	18.264	27.606	-18.264	7.887	11.921	-7.887	-57.628	-27.605	-11.921
10	T2	2	R	1	1	80.146	86.353	11.259	99.071	6.207	7.745	6.207	68.887	85.952	-68.887	18.925	23.613	18.925	7.745	-85.952	23.613
10	T2	2	R	2	2	36.795	4.441	27.54	31.426	32.354	87.931	-32.354	9.255	25.152	-9.255	5.369	14.592	-5.369	-87.93	-25.153	-14.592
10	T3	2	R	1	1	75.668	71.597	21.781	92.38	4.072	5.381	-4.072	53.888	71.216	-53.888	16.712	22.085	16.712	-5.381	-71.216	22.086
10	T3	2	R	2	2	44.239	8.359	20.768	34.755	35.881	81.106	-35.881	23.471	53.054	-23.471	9.484	21.438	-9.484	-81.107	-53.055	-21.438
10	T4	2	R	1	1	59.37	60.003	8.94	62.474	0.633	1.067	0.633	50.43	84.942	-50.43	3.105	5.229	3.105	1.066	-84.942	5.23
10	T4	2	R	2	2	55.529	26.002	5.333	60.784	29.526	53.173	-29.526	50.196	90.397	-50.196	5.256	9.465	5.256	-53.172	-90.396	9.465
10	T5	2	R	1	1	67.382	63.41	60.474	70.006	3.972	5.894	-3.972	6.908	10.251	-6.908	2.624	3.894	2.624	-5.895	-10.252	3.894
10	T5	2	R	2	2	61.651	20.59	49.19	57.663	41.061	66.602	-41.061	12.462	20.213	-12.462	3.988	6.469	-3.988	-66.602	-20.214	-6.469
10	T6	2	R	1	1	84.922	72.663	26.259	84.227	12.259	14.436	-12.259	58.663	69.078	-58.663	0.696	0.819	-0.696	-14.436	-69.079	-0.82
10	T6	2	R	2	2	50.936	12.249	15.088	51.581	38.687	75.952	-38.687	35.848	70.378	-35.848	0.645	1.267	0.645	-75.952	-70.379	1.266
10	T7	2	R	1	1	71.915	63.506	30.011	79.103	8.409	11.693	-8.409	41.905	58.269	-41.905	7.187	9.994	7.187	-11.693	-58.27	9.994
10	T7	2	R	2	2	53.55	19.809	34.874	57.261	33.741	63.009	-33.741	18.676	34.876	-18.676	3.711	6.93	3.711	-63.008	-34.876	6.93
13	T1	2	R	1	1	80.156	68.618	54.707	78.209	11.538	14.394	-11.538	25.449	31.75	-25.449	1.947	2.43	-1.947	-14.394	-31.749	-2.429
13	T1	2	R	2	2	82	23.972	40.995	63.149	58.028	70.766	-58.028	41.005	50.006	-41.005	18.851	22.989	-18.851	-70.766	-50.006	-22.989
13	T2	2	R	1	1	96.541	91.344	78.906	94.665	5.197	5.383	-5.197	17.635	18.267	-17.635	1.876	1.943	-1.876	-5.383	-18.267	-1.943
13	T2	2	R	2	2	94.484	21.829	63.258	69.159	72.655	76.897	-72.655	31.226	33.049	-31.226	25.325	26.803	-25.325	-76.897	-33.049	-26.803
13	T3	2	R	1	1	90.481	83.447	71.585	93.142	7.034	7.774	-7.034	18.896	20.884	-18.896	2.661	2.941	2.661	-7.774	-20.884	2.941
13	T3	2	R	2	2	86.462	7.675	41.247	61.98	78.787	91.124	-78.787	45.215	52.294	-45.215	24.482	28.315	-24.482	-91.123	-52.295	-28.315
13	T4	2	L	1	1	104.645	101.643	84.169	119.642	3.002	2.869	-3.002	20.476	19.567	-20.476	14.997	14.332	14.997	-2.869	-19.567	14.331
13	T4	2	L	2	1	80.638	54.935	68.384	79.189	25.703	31.874	-25.703	12.253	15.196	-12.253	1.448	1.796	-1.448	-31.875	-15.195	-1.796
13	T5	2	L	1	1	107.364	105.606	79.798	111.842	1.758	1.637	-1.758	27.565	25.675	-27.565	4.479	4.172	4.479	-1.637	-25.674	4.172
13	T5	2	L	2	2	96.363	37.592	53.795	92.709	58.77	60.989	-58.77	42.567	44.174	-42.567	3.654	3.792	-3.654	-60.988	-44.174	-3.792
13	T6	2	L	1	1	109.238	108.907	80.485	102.963	0.33	0.303	-0.33	28.753	26.321	-28.753	6.275	5.744	-6.275	-0.302	-26.321	-5.744
13	T6	2	L	2	2	101.156	30.337	64.432	86.621	70.82	70.01	-70.82	36.724	36.304	-36.724	14.535	14.369	-14.535	-70.011	-36.304	-14.369
13	T7	3	L	1	1	113.774	99.853	88.198	103.706	13.921	12.236	-13.921	25.576	22.479	-25.576	10.067	8.849	-10.067	-12.236	-22.48	-8.848
13	T7	3	L	2	1	107.606	91.924	78.77	115.926	15.682	14.574	-15.682	28.836	26.798	-28.836	8.32	7.732	8.32	-14.574	-26.798	7.732
13	T8	3	L	1	1	122.062	108.367	108.57	110.577	13.695	11.22	-13.695	13.491	11.053	-13.491	11.485	9.409	-11.485	-11.22	-11.053	-9.409
13	T8	3	L	2	1	114.289	105.177	96.822	124.699	9.112	7.973	-9.112	17.468	15.284	-17.468	10.409	9.108	10.409	-7.973	-15.284	9.108
13	T9	3	R	1	1	113.481	83.846	68.57	97.758	29.635	26.115	-29.635	44.911	39.576	-44.911	15.723	13.855	-15.723	-26.115	-39.576	-13.855
13	T9	3	R	2	1	105.587	82.402	54.253	109.929	23.185	21.958	-23.185	51.334	48.618	-51.334	4.342	4.112	4.342	-21.958	-48.618	4.112
13	T10	3	R	1	1	93.026	76.933	98.735	113.102	16.094	17.3	-16.094	5.708	6.136	5.708	20.076	21.581	20.076	-17.301	6.136	21.581
13	T10	3	R	2	1	95.553	100.444	122.267	94.469	4.891	5.119	4.891	26.714	27.957	26.714	1.085	1.135	-1.085	5.119	27.957	-1.135
13	T11	3	R	1	1	106.256	90.773	85.854	114.305	15.483	14.571	-15.483	20.402	19.201	-20.402	8.049	7.575	8.049	-14.571	-19.201	7.575
13	T11	3	R	2	1	118.831	103.26	98.009	105.353	15.571	13.104	-15.571	20.822	17.523	-20.822	13.478	11.342	-13.478	-13.103	-17.522	-11.342
13	T12	3	R	1	1	114.558	90.967	76.658	117.697	23.59	20.593	-23.59	37.9	33.083	-37.9	3.139	2.74	3.139	-20.592	-33.084	2.74
13	T12	3	R	2	1	127.683	107.325	83.097	110.92	20.357	15.944	-20.357	44.585	34.919	-44.585	16.762	13.128	-16.762	-15.943	-34.919	-13.128
13	T13	3	R	1	1	98.714	78.588	68.188	114.535	20.126	20.388	-20.126	30.527	30.924	-30.527	15.821	16.027	15.821	-20.388	-30.925	16.027
13	T13	3	R	2	1	98.917	97.568	84.948	100.784	1.349	1.364	-1.349	13.968	14.121	-13.968	1.867	1.888	1.867	-1.364	-14.121	1.887
13	T14	3	R	1	1	93.834	106.68	56.148	115.109	12.847	13.691	12.847	37.686	40.163	-37.686	21.275	22.674	21.275	13.691	-40.162	22.673
13	T14	3	R	2	1	94.049	104.496	48.663	101.493	10.447	11.109	10.447	45.386	48.257	-45.386	7.444	7.915	7.444	11.108	-48.258	7.915
13	T15	3	R	1	1	108.287	77.064	89.788	118.559	31.222	28.833	-31.222	18.499	17.083	-18.499	10.272	9.486	10.272	-28.833	-17.083	9.486
13	T15	3	R	2	1	113.267	105.805	121.64	103.117	7.462	6.588	-7.462	8.373	7.392	8.373	10.15	8.962	-10.15	-6.588	7.392	-8.961
13	T16	3	R	1	1	95.372	90.908	90.573	110.762	4.465	4.681	-4.465	4.799	5.032	-4.799	15.39	16.137	15.39	-4.682	-5.032	16.137
13	T16	3	R	2	1	104.527	96.835	99.752	97.037	7.692	7.359	-7.692	4.775	4.569	-4.775	7.49	7.166	-7.49	-7.359	-4.568	-7.166
13	T17	3	R	1	1	113.783	91.88	75.192	117.814	21.903	19.25	-21.903	38.591	33.917	-38.591	4.03	3.542	4.03	-19.25	-33.916	3.542
13	T17	3	R	2	1	103.679	97.646	85.55	110.128	6.033	5.819	-6.033	18.129	17.486	-18.129	6.449	6.22	6.449	-5.819	-17.486	6.22
13	T18	3	R	1	1	111.509	82.601	81.502	118.661	28.907	25.924	-28.907	30.006	26.909	-30.006	7.153	6.415	7.153	-25.923	-26.909	6.415
13	T18	3	R	2	1	115.931	95.974	94.998	102.366	19.957	17.215	-19.957	20.933	18.057	-20.933	13.564	11.7	-13.564	-17.215	-18.056	-11.7
13	T19	3	L	1	1	113.701	76.508	36.047	120.117	37.193	32.711	-37.193	77.654	68.296	-77.654	6.416	5.643	6.416	-32.711	-68.297	5.643
13	T19	3	L	2	1	113.527	88.907	61.47	102.475	24.62	21.687	-24.62	52.057	45.854	-52.057	11.051	9.735	-11.051	-21.686	-45.854	-9.734
15	T1	2	L	1	2	59.615	39.209	62.994	58.843	20.407	34.231	-20.407	3.378	5.667	3.378	0.772	1.296	-0.772	-34.231	5.666	-1.295
15	T1	2	L	2	2	57.245	18.818	57.341	39.342	38.427	67.127	-38.427	0.096	0.168	0.096	17.903	31.274	-17.903	-67.127	0.168	-31.274
15	T2	2	L	1	2	52.382	40.57	49.255	52.16	11.812	22.55	-11.812	3.126	5.969	-3.126	0.221	0.423	-0.221	-22.55	-5.968	-0.422
15	T2	2	L	2	2	40.337	11.675	54.258	34.526	28.663	71.057	-28.663	13.92	34.51	13.92	5.812	14.408	-5.812	-71.059	34.509	-14.409
15	T3	2	L	1	2	62.972	46.593	85.123	53.138	16.379	26.01	-16.379	22.151	35.177	22.151	9.834	15.617	-9.834	-26.01	35.176	-15.616
15	T3	2	L	2	2	42.437	3.403	81.454	30.548	39.034	91.982	-39.034	39.016	91.939	39.016	11.889	28.016	-11.889	-91.981	91.939	-28.016
15	T4	2	R	1	1	76.764	73.664	49.918	86.969	3.101	4.039	-3.101	26.847	34.973	-26.847	10.205	13.294	10.205	-4.04	-34.973	13.294
15	T4	2	R	2	2	64.223	10.79	62.518	49.922	53.434	83.2	-53.434	1.706	2.656	-1.706	14.302	22.269	-14.302	-83.201	-2.656	-22.269
15	T5	2	R	1	1	51.024	56.998	63.765	80.323	5.974	11.709	5.974	12.741	24.97	12.741	29.299	57.422	29.299	11.708	24.971	57.422
15	T5	2	R	2	2	53.413	13.895	44.758	50.963	39.517	73.985	-39.517	8.654	16.203	-8.654	2.45	4.587	-2.45	-73.984	-16.202	-4.587
15	T6	3	R	1	1	129.312	109.627	52.303	124.17	19.685	15.223	-19.685	77.009	59.553	-77.009	5.142	3.976	-5.142	-15.223	-59.553	-3.976
15	T6	3	R	2	1	112.387	106.357	65.004	102.755	6.029	5.365	-6.029	47.383	42.161	-47.383	9.632	8.57	-9.632	-5.364	-42.161	-8.57
15	T7	3	R	1	1	128.857	107.805	59.961	123.399	21.051	16.337	-21.051	68.896	53.467	-68.896	5.458	4.236	-5.458	-16.337	-53.467	-4.236
15	T7	3	R	2	1	106.328	106.816	69.753	107.369	0.488	0.459	0.488	36.575	34.398	-36.575	1.041	0.979	1.041	0.459	-34.398	0.979
15	T8	3	R	1	1	135.362	119.133	83.22	136.805	16.23	11.99	-16.23	52.142	38.521	-52.142	1.443	1.066	1.443	-11.99	-38.52	1.066
15	T8	3	R	2	1	122.931	115.844	70.087	118.119	7.087	5.765	-7.087	52.844	42.986	-52.844	4.811	3.914	-4.811	-5.765	-42.987	-3.914
15	T9	3	L	1	1	122.847	102.261	59.914	112.862	20.587	16.758	-20.587	62.933	51.228	-62.933	9.985	8.128	-9.985	-16.758	-51.229	-8.128
15	T9	3	L	2	1	108.494	91.282	77.598	90.682	17.211	15.864	-17.211	30.896	28.477	-30.896	17.812	16.417	-17.812	-15.864	-28.477	-16.417
17	T1	1	R	1	1	103.673	101.657	38.555	103.766	2.016	1.944	-2.016	65.118	62.811	-65.118	0.093	0.09	0.093	-1.945	-62.811	0.09
17	T1	1	R	2	2	102.388	11.145	41.762	85.372	91.242	89.115	-91.242	60.625	59.211	-60.625	17.016	16.619	-17.016	-89.114	-59.211	-16.619
17	T2	1	R	1	1	110.326	73.547	31.403	110.876	36.78	33.337	-36.78	78.924	71.537	-78.924	0.55	0.498	0.55	-33.338	-71.537	0.499
17	T2	1	R	2	2	89.394	10.961	25.062	84.205	78.433	87.738	-78.433	64.332	71.965	-64.332	5.189	5.805	-5.189	-87.739	-71.965	-5.805
17	T3	1	R	1	1	110.984	86.031	31.982	109.985	24.953	22.483	-24.953	79.002	71.183	-79.002	0.999	0.9	-0.999	-22.483	-71.183	-0.9
17	T3	1	R	2	2	80.777	4.36	25.527	66.965	76.417	94.602	-76.417	55.25	68.398	-55.25	13.812	17.099	-13.812	-94.602	-68.398	-17.099
17	T4	1	L	1	1	133.975	89.415	41.039	116.1	44.56	33.26	-44.56	92.936	69.368	-92.936	17.875	13.342	-17.875	-33.26	-69.368	-13.342
17	T4	1	L	2	2	68.557	33.56	30.806	92.281	34.998	51.049	-34.998	37.751	55.065	-37.751	23.724	34.605	23.724	-51.049	-55.065	34.605
17	T5	1	L	1	1	131.465	101.303	66.065	115.056	30.162	22.943	-30.162	65.399	49.747	-65.399	16.409	12.481	-16.409	-22.943	-49.746	-12.482
17	T5	1	L	2	2	82.378	27.518	32.091	100.434	54.86	66.595	-54.86	50.287	61.045	-50.287	18.056	21.919	18.056	-66.595	-61.044	21.918
17	T6	1	L	1	1	111.655	112.665	87.629	95.747	1.01	0.904	1.01	24.027	21.519	-24.027	15.908	14.247	-15.908	0.905	-21.519	-14.247
17	T6	1	L	2	1	90.183	56.687	49.567	99.343	33.495	37.142	-33.495	40.616	45.037	-40.616	9.161	10.158	9.161	-37.141	-45.037	10.158
17	T7	1	L	1	1	101.677	100.367	74.192	91.1	1.309	1.288	-1.309	27.485	27.032	-27.485	10.577	10.403	-10.577	-1.287	-27.032	-10.403
17	T7	1	L	2	1	80.885	57.319	56.343	100.451	23.567	29.136	-23.567	24.543	30.343	-24.543	19.566	24.189	19.566	-29.136	-30.343	24.19
17	T8	1	R	1	1	99.09	114.82	52.067	117.159	15.731	15.875	15.731	47.023	47.455	-47.023	18.07	18.235	18.07	15.875	-47.455	18.236
17	T8	1	R	2	2	93.884	29.293	24.403	101.832	64.592	68.799	-64.592	69.482	74.008	-69.482	7.948	8.465	7.948	-68.8	-74.008	8.466
17	T9	1	R	1	1	98.603	110.198	26.66	119.727	11.595	11.76	11.595	71.943	72.963	-71.943	21.124	21.423	21.124	11.759	-72.962	21.423
17	T9	1	R	2	1	88.338	56.133	19.106	97.57	32.204	36.456	-32.204	69.232	78.372	-69.232	9.233	10.451	9.233	-36.455	-78.372	10.452
18	T1	1	R	1	1	87.015	95.446	84.377	113.317	8.431	9.689	8.431	2.639	3.032	-2.639	26.302	30.227	26.302	9.689	-3.033	30.227
18	T1	1	R	2	2	79.129	30.959	81.922	99.994	48.17	60.875	-48.17	2.793	3.529	2.793	20.865	26.368	20.865	-60.875	3.53	26.368
18	T2	1	R	1	1	92.256	100.531	152.43	117.272	8.276	8.97	8.276	60.174	65.226	60.174	25.016	27.116	25.016	8.971	65.225	27.116
18	T2	1	R	2	2	94.896	36.986	131.488	104.67	57.91	61.025	-57.91	36.592	38.56	36.592	9.774	10.3	9.774	-61.025	38.56	10.3
18	T3	1	R	1	1	121.63	104.023	87.887	110.382	17.607	14.476	-17.607	33.743	27.743	-33.743	11.249	9.248	-11.249	-14.476	-27.742	-9.249
18	T3	1	R	2	2	115.506	38.4	60.541	94.973	77.106	66.755	-77.106	54.965	47.587	-54.965	20.533	17.777	-20.533	-66.755	-47.586	-17.777
18	T4	1	R	1	1	121.124	108.111	81.926	113.871	13.013	10.743	-13.013	39.198	32.362	-39.198	7.254	5.989	-7.254	-10.744	-32.362	-5.989
18	T4	1	R	2	2	106.169	34.091	45.735	93.27	72.078	67.89	-72.078	60.433	56.922	-60.433	12.898	12.149	-12.898	-67.89	-56.922	-12.149
18	T5	1	R	1	1	120.381	111.054	80.766	115.07	9.327	7.748	-9.327	39.615	32.908	-39.615	5.31	4.411	-5.31	-7.748	-32.908	-4.411
18	T5	1	R	2	2	105.821	39.066	51.02	94.009	66.756	63.083	-66.756	54.801	51.787	-54.801	11.813	11.163	-11.813	-63.084	-51.787	-11.163
18	T6	1	L	1	1	101.249	89.573	64.469	120.072	11.676	11.532	-11.676	36.78	36.327	-36.78	18.822	18.59	18.822	-11.532	-36.326	18.59
18	T6	1	L	2	2	112.253	9.686	51.749	114.468	102.567	91.372	-102.567	60.503	53.899	-60.503	2.215	1.973	2.215	-91.371	-53.899	1.973
18	T7	1	L	1	1	83.916	92.917	64.302	118.931	9.001	10.726	9.001	19.614	23.373	-19.614	35.015	41.726	35.015	10.726	-23.373	41.726
18	T7	1	L	2	2	96.33	27.143	49.928	109.339	69.187	71.823	-69.187	46.402	48.17	-46.402	13.009	13.505	13.009	-71.823	-48.17	13.505
18	T8	1	R	1	1	110.991	103.665	91.599	108.904	7.326	6.601	-7.326	19.392	17.472	-19.392	2.088	1.881	-2.088	-6.601	-17.472	-1.881
18	T8	1	R	2	2	109.766	30.906	54.246	92.312	78.86	71.844	-78.86	55.52	50.58	-55.52	17.454	15.901	-17.454	-71.844	-50.58	-15.901
18	T9	1	R	1	1	105.195	103.863	80.687	113.853	1.333	1.267	-1.333	24.508	23.298	-24.508	8.658	8.23	8.658	-1.267	-23.298	8.23
18	T9	1	R	2	2	119.537	43.841	52.108	104.087	75.696	63.324	-75.696	67.429	56.408	-67.429	15.45	12.924	-15.45	-63.324	-56.408	-12.925
18	T10	1	R	1	1	102.809	95.43	82.501	110.459	7.379	7.178	-7.379	20.308	19.753	-20.308	7.65	7.441	7.65	-7.177	-19.753	7.441
18	T10	1	R	2	2	114.875	23.378	47.487	98.959	91.498	79.65	-91.498	67.388	58.662	-67.388	15.916	13.855	-15.916	-79.65	-58.662	-13.855
18	T11	1	L	1	1	109.777	111.553	95.995	116.533	1.776	1.618	1.776	13.783	12.555	-13.783	6.756	6.154	6.756	1.618	-12.555	6.154
18	T11	1	L	2	2	101.288	10.376	60.932	104.933	90.912	89.756	-90.912	40.356	39.843	-40.356	3.646	3.6	3.646	-89.756	-39.843	3.6
18	T12	1	L	1	1	115.264	107.791	84.58	115.934	7.473	6.483	-7.473	30.684	26.62	-30.684	0.67	0.581	0.67	-6.483	-26.621	0.581
18	T12	1	L	2	2	100.894	8.788	48.163	101.412	92.106	91.289	-92.106	52.731	52.263	-52.731	0.517	0.513	0.517	-91.29	-52.264	0.512
18	T13	1	R	1	1	120.213	98.174	77.823	110.939	22.039	18.333	-22.039	42.39	35.262	-42.39	9.274	7.715	-9.274	-18.333	-35.262	-7.715
18	T13	1	R	2	2	114.069	8.882	48.988	96.313	105.187	92.214	-105.187	65.081	57.054	-65.081	17.756	15.566	-17.756	-92.213	-57.054	-15.566
18	T14	1	R	1	1	118.97	99.28	65.072	116.019	19.69	16.551	-19.69	53.899	45.304	-53.899	2.952	2.481	-2.952	-16.55	-45.305	-2.481
18	T14	1	R	2	2	115.832	10.03	45.098	105.697	105.802	91.341	-105.802	70.734	61.066	-70.734	10.134	8.749	-10.134	-91.341	-61.066	-8.749
18	T15	1	R	1	1	120.814	109.785	62.207	113.616	11.03	9.129	-11.03	58.607	48.51	-58.607	7.198	5.958	-7.198	-9.13	-48.51	-5.958
18	T15	1	R	2	2	120.685	7.99	47.542	103.287	112.695	93.38	-112.695	73.143	60.606	-73.143	17.398	14.416	-17.398	-93.379	-60.607	-14.416
20	T1	1	R	1	1	80.633	73.534	45.955	81.339	7.099	8.805	-7.099	34.678	43.007	-34.678	0.706	0.876	0.706	-8.804	-43.007	0.876
20	T1	1	R	2	2	73.284	2.658	43.445	54.239	70.626	96.373	-70.626	29.84	40.718	-29.84	19.045	25.988	-19.045	-96.373	-40.718	-25.988
20	T2	1	R	1	1	83.729	70.68	49.678	77.221	13.049	15.585	-13.049	34.052	40.669	-34.052	6.508	7.773	-6.508	-15.585	-40.669	-7.773
20	T2	1	R	2	2	85.283	9.225	19.351	61.868	76.058	89.183	-76.058	65.931	77.309	-65.931	23.415	27.456	-23.415	-89.183	-77.308	-27.456
20	T3	1	R	1	1	73.32	58.711	67.073	81.044	14.608	19.924	-14.608	6.247	8.52	-6.247	7.724	10.535	7.724	-19.924	-8.52	10.535
20	T3	1	R	2	2	68.122	17.191	81.597	44.469	50.931	74.765	-50.931	13.475	19.781	13.475	23.653	34.722	-23.653	-74.764	19.781	-34.722
20	T4	1	R	1	1	75.592	90.087	30.351	89.794	14.495	19.176	14.495	45.24	59.848	-45.24	14.202	18.788	14.202	19.175	-59.848	18.788
20	T4	1	R	2	2	61.891	6.668	26.561	38.369	55.223	89.226	-55.223	35.329	57.083	-35.329	23.522	38.005	-23.522	-89.226	-57.083	-38.006
20	T5	1	R	1	1	93.295	80.225	62.977	96.823	13.07	14.009	-13.07	30.318	32.497	-30.318	3.528	3.781	3.528	-14.009	-32.497	3.782
20	T5	1	R	2	2	52.123	0.054	32.806	39.594	52.069	99.897	-52.069	19.317	37.06	-19.317	12.529	24.038	-12.529	-99.896	-37.06	-24.037
20	T6	2	R	1	1	89.321	84.457	81.044	92.207	4.864	5.445	-4.864	8.277	9.266	-8.277	2.886	3.231	2.886	-5.446	-9.267	3.231
20	T6	2	R	2	2	70.567	11.861	38.947	49.134	58.706	83.191	-58.706	31.62	44.809	-31.62	21.432	30.372	-21.432	-83.192	-44.808	-30.371
20	T7	1	L	1	1	96.449	80.413	53.02	96.368	16.037	16.627	-16.037	43.429	45.028	-43.429	0.082	0.085	-0.082	-16.627	-45.028	-0.085
20	T7	1	L	2	2	95.554	24.822	55.987	79.743	70.733	74.024	-70.733	39.567	41.408	-39.567	15.812	16.547	-15.812	-74.024	-41.408	-16.548
20	T8	1	L	1	1	95.97	79.626	53.751	96.122	16.344	17.03	-16.344	42.218	43.991	-42.218	0.152	0.159	0.152	-17.03	-43.991	0.158
20	T8	1	L	2	2	94.673	31.069	64.959	81.436	63.603	67.182	-63.603	29.713	31.385	-29.713	13.237	13.982	-13.237	-67.182	-31.385	-13.982
20	T9	1	R	1	1	108.248	104.511	99.659	104.281	3.737	3.452	-3.737	8.589	7.934	-8.589	3.967	3.664	-3.967	-3.452	-7.935	-3.665
20	T9	1	R	2	2	81.537	20.382	58.074	73.26	61.154	75.002	-61.154	23.463	28.776	-23.463	8.277	10.151	-8.277	-75.002	-28.776	-10.151
20	T10	1	R	1	1	107.178	107.043	86.861	94.014	0.135	0.126	-0.135	20.317	18.956	-20.317	13.163	12.282	-13.163	-0.126	-18.956	-12.281
20	T10	1	R	2	2	86.682	10.184	56.748	64.075	76.497	88.251	-76.497	29.934	34.533	-29.934	22.607	26.081	-22.607	-88.25	-34.533	-26.08
20	T11	1	R	1	1	114.189	98.081	85.965	93.801	16.107	14.106	-16.107	28.224	24.717	-28.224	20.387	17.854	-20.387	-14.106	-24.717	-17.854
20	T11	1	R	2	2	82.638	19.077	72.779	55.595	63.561	76.915	-63.561	9.859	11.93	-9.859	27.043	32.724	-27.043	-76.915	-11.93	-32.725
22	T1	1	R	1	1	88.681	110.208	80.99	113.37	21.527	24.274	21.527	7.692	8.674	-7.692	24.688	27.839	24.688	24.275	-8.674	27.839
22	T1	1	R	2	2	86.338	26.788	48.464	91.041	59.55	68.973	-59.55	37.875	43.868	-37.875	4.702	5.446	4.702	-68.973	-43.868	5.446
22	T2	1	R	1	1	80.769	97.945	76.012	111.782	17.175	21.265	17.175	4.757	5.89	-4.757	31.013	38.397	31.013	21.264	-5.89	38.397
22	T2	1	R	2	2	93.42	36.867	61.101	95.014	56.553	60.536	-56.553	32.319	34.595	-32.319	1.594	1.707	1.594	-60.536	-34.595	1.706
22	T3	1	L	1	1	89.087	97.475	55.226	107.958	8.389	9.416	8.389	33.861	38.009	-33.861	18.871	21.183	18.871	9.417	-38.009	21.183
22	T3	1	L	2	2	73.242	27.874	48.972	78.445	45.368	61.942	-45.368	24.27	33.137	-24.27	5.203	7.104	5.203	-61.943	-33.137	7.104
22	T4	2	L	1	2	94.21	12.408	80.473	112.105	81.802	86.829	-81.802	13.737	14.582	-13.737	17.895	18.995	17.895	-86.829	-14.581	18.995
22	T4	2	L	2	1	82.173	60.825	81.998	88.908	21.348	25.98	-21.348	0.175	0.213	-0.175	6.735	8.196	6.735	-25.979	-0.213	8.196
22	T5	1	L	1	1	84.285	72.965	71.241	101.974	11.32	13.431	-11.32	13.044	15.477	-13.044	17.689	20.987	17.689	-13.431	-15.476	20.987
22	T5	1	L	2	2	60.952	21.583	65.617	78.501	39.369	64.59	-39.369	4.665	7.653	4.665	17.548	28.79	17.548	-64.59	7.654	28.79
22	T6	1	R	1	1	102.655	105.508	47.764	116.187	2.853	2.779	2.853	54.892	53.472	-54.892	13.532	13.182	13.532	2.779	-53.472	13.182
22	T6	1	R	2	2	80.831	33.776	50.962	92.976	47.054	58.214	-47.054	29.869	36.952	-29.869	12.146	15.026	12.146	-58.213	-36.952	15.026
22	T7	1	R	1	1	101.419	72.748	38.799	109.316	28.671	28.27	-28.671	62.62	61.744	-62.62	7.897	7.786	7.897	-28.27	-61.744	7.787
22	T7	1	R	2	2	70.892	29.082	40.772	77.584	41.81	58.977	-41.81	30.12	42.487	-30.12	6.692	9.44	6.692	-58.977	-42.487	9.44
22	T8	1	L	1	1	97.059	81.193	68.377	92.098	15.866	16.347	-15.866	28.682	29.551	-28.682	4.962	5.112	-4.962	-16.347	-29.551	-5.112
22	T8	1	L	2	2	83.779	14.684	53.064	75.876	69.095	82.473	-69.095	30.715	36.662	-30.715	7.903	9.433	-7.903	-82.473	-36.662	-9.433
22	T9	2	L	1	2	96.778	13.604	48.117	87.411	83.174	85.943	-83.174	48.661	50.281	-48.661	9.367	9.679	-9.367	-85.943	-50.281	-9.679
22	T9	2	L	2	1	101.549	109.997	84.688	112.549	8.448	8.32	8.448	16.861	16.604	-16.861	11.001	10.833	11.001	8.319	-16.604	10.833
22	T10	1	R	1	1	100.418	112.307	77.905	117.109	11.889	11.839	11.889	22.514	22.42	-22.514	16.69	16.621	16.69	11.84	-22.42	16.621
22	T10	1	R	2	2	103.461	27.216	55.462	97.69	76.245	73.695	-76.245	47.999	46.393	-47.999	5.772	5.579	-5.772	-73.694	-46.393	-5.579
22	T11	1	L	1	1	100.359	107.062	55.146	104.786	6.703	6.679	6.703	45.213	45.051	-45.213	4.427	4.411	4.427	6.679	-45.051	4.411
22	T11	1	L	2	2	93.036	36.057	48.365	85.491	56.979	61.244	-56.979	44.671	48.015	-44.671	7.545	8.11	-7.545	-61.244	-48.015	-8.11
22	T12	1	L	1	2	105.664	37.426	58.386	75.967	68.237	64.58	-68.237	47.277	44.743	-47.277	29.696	28.104	-29.696	-64.579	-44.743	-28.104
22	T12	1	L	2	1	103.564	97.66	70.982	113.444	5.904	5.701	-5.904	32.582	31.461	-32.582	9.88	9.54	9.88	-5.701	-31.461	9.54
22	T13	1	R	1	1	104.963	108.103	35.258	109.014	3.14	2.991	3.14	69.705	66.409	-69.705	4.051	3.859	4.051	2.992	-66.409	3.859
22	T13	1	R	2	2	102.73	37.687	46.87	88.599	65.043	63.314	-65.043	55.86	54.375	-55.86	14.131	13.756	-14.131	-63.315	-54.376	-13.755
23	T1	2	R	1	1	101.475	84.642	60.924	87.374	16.832	16.588	-16.832	40.55	39.961	-40.55	14.1	13.896	-14.1	-16.587	-39.961	-13.895
23	T1	2	R	2	2	44.666	12.308	29.781	44.649	32.357	72.444	-32.357	14.885	33.325	-14.885	0.016	0.036	-0.016	-72.442	-33.325	-0.036
